# Supplementary material for: Covalent Attachment of Aggregation-Induced Emission Molecules to the Surface of Ultrasmall Gold Nanoparticles to Enhance Cell Penetration
Source: Molecules. 2022 Mar 9;27(6):1788. doi: 10.3390/molecules27061788 (PMC8949416; doi:10.3390/molecules27061788)
Supplement: Supplementary file 1 [file molecules-27-01788-s001.zip]

Archive with 1 entries (1 files):
- molecules-1624537-supplementary.pdf
